# Supplementary material for: NAD+ associated genes as potential biomarkers for predicting the prognosis of gastric cancer
Source: Oncol Res. 2023 Dec 28;32(2):283–96. doi: 10.32604/or.2023.044618 (PMC10765132; doi:10.32604/or.2023.044618)
Supplement: Table S1 [file OncolRes-32-44618-s005.xlsx]

## Sheet: Table S1 
Table S1 Immune checkpoint genes for immunotherapy responses in the risk groups
Checkpoint genes	Aliases	function
BTLA	CD272	implicated as a negative regulator of the activation and/or function of various hemopoietic cell types
C10orf54	VistA	V-domain Ig suppressor of T cell activation
CD14		mediate the innate immune response to bacterial lipopolysaccharide, and to viruses
CD163	M130	M2 macrophage marker
CD19		cell surface protein restricted to B cell lymphocytes，cell surface protein is restricted to B cell lymphocytes
CD1A		the presentation of primarily lipid and glycolipid antigens of self or microbial origin to T cells
CD207	CLEC4K	expressed only in Langerhans cells which are immature dendritic cells of the epidermis and mucosa
CD274	PD-L1	an immune inhibitory receptor ligand，Interaction of this ligand with its receptor inhibits T-cell activation and cytokine production
CD276		regulation of T-cell-mediated immune response
CD28		essential for T-cell proliferation and survival, cytokine production, and T-helper type-2 development
CD33	P67，SIGLEC3	negative regulation of cytokine production
CD3D		CD3D
CD5		a receptor to regulate T-cell proliferation
CD68	GP110，SCARD1	recruitment and activation of macrophages
CD79A	MB1，IGA	necessary for expression and function of the B-cell antigen receptor
CD79B	IGB	necessary for expression and function of the B-cell antigen receptor
CD83	BL11	regulation of antigen presentation
CD8A	CD8，P32	mediates efficient cell-cell interactions within the immune system
CD8B	CD8B1，P37	mediates efficient cell-cell interactions within the immune system
CEACAM3	CGM1，CD66d	controlling human-specific pathogens by the innate immune system
CLDN3		physical barrier to prevent solutes
CSF1R	CD115	a cytokine which controls the production, differentiation, and function of macrophages
CTLA4	CD152	an inhibitory signal to T cells
CXCR1	CXCR1，IL8RA	activated second messenger system
CXCR2	IL8RB	mediates neutrophil migration to sites of inflammation
DCN	PG40，DSPG2	autophagy and inflammation and an inhibitory effect on angiogenesis and tumorigenesis.
EOMES	TBR2	transcription factor，necessary for the differentiation of effector CD8+ T cells necessary for the differentiation of effector CD8+ T cells
FAP	DPPIV	selectively expressed in reactive stromal fibroblasts of epithelial cancers
FCGR3B	CD16-I，FCGR3	capture immune complexes in the peripheral circulation
FOXP3	IPEX	X-linked autoimmunity-immunodeficiency syndrome
FUT4	FCT3A，ELFT	generate fucosylated carbohydrate structures.
GNLY	NKG5	present in cytotoxic granules of cytotoxic T lymphocytes and natural killer cells
GRB7	B47	plays a role in the integrin signaling pathway and cell migration
HAVCR2	CD366,TIMD3	Th1-specific cell surface protein that regulates macrophage activation, and inhibits Th1-mediated auto- and alloimmune responses, and promotes immunological tolerance
ICOS		CD28 and CTLA-4 cell-surface receptor family. It forms homodimers and plays an important role in cell-cell signaling, immune responses, and regulation of cell proliferation
IL10	CSIF	a cytokine produced primarily by monocytes and to a lesser extent by lymphocytes
IL2RA	CD25	The interleukin 2 (IL2) receptor
ITGAM	CD11B	the adherence of neutrophils and monocytes to stimulated endothelium, and also in the phagocytosis of complement coated particles
ITGAX	CD11C	stimulated endothelium cells
KLK6	Neurosin	elevated in multiple human cancers and in serum from psoriasis patients
KLRD1	CD94	an antigen preferentially expressed on NK cells
LAG3	CD223	Lymphocyte-activation protein 3
MICA		a ligand for the NKG2D type II receptor，expressed on the cell surface，a stress-induced antigen that is broadly recognized by intestinal epithelial gamma delta T cells
MICB		a ligand for the NKG2D type II receptor，activates the cytolytic response of natural killer (NK) cells
MRC1	CD206	mediates the endocytosis of glycoproteins by macrophages
MSR1		Macrophage Scavenger Receptor
NCAM1	CD56	involved in the expansion of T lymphocytes, B lymphocytes and natural killer (NK) cells which play an important role in immune surveillance.
NCR1	CD335，NK-P46	Natural Cytotoxicity Triggering Receptor
PDCD1	PD1，CD279	immune-inhibitory receptor expressed in activated T cells
S100A4		regulation of a number of cellular processes such as cell cycle progression and differentiation
SMA1	SMN1	catalyzes the assembly of small nuclear ribonucleoproteins (snRNPs)
TAGLN		a tumor suppressor, and the loss of its expression is an early event in cell transformation and the development of some tumors
TGFB1		regulates cell proliferation, differentiation and growth
THBD	CD141	activation of protein C
TIGIT		T Cell Immunoreceptor With Ig And ITIM Domains
TNF	TNF-A	multifunctional proinflammatory cytokine that belongs to the tumor necrosis factor (TNF) superfamily
TNFRSF9	CD137，4-1BB	TNF Receptor Superfamily Member 9
ULBP1		a ligand of natural killer group 2, member D (NKG2D)，a ligand of natural killer group 2, member D (NKG2D)
ULBP2		trigger release of multiple cytokines and chemokines that in turn contribute to the recruitment and activation of NK cells
ULBP3		the receptor activates several signal transduction pathways, including the JAK2, STAT5, and ERK pathways
VIM	Vimentin	involved in cell attachment, migration, and signaling
VTCN1		orrelated with tumor progression
