# Supplementary material for: NAD+ associated genes as potential biomarkers for predicting the prognosis of gastric cancer
Source: Oncol Res. 2023 Dec 28;32(2):283–96. doi: 10.32604/or.2023.044618 (PMC10765132; doi:10.32604/or.2023.044618)
Supplement: Table S2 [file OncolRes-32-44618-s006.xlsx]

## Sheet: Table S2
Table S2 Primers sequence for QPCR
Primer Name	Sequence（5'-3'）
ARP14-F	TGTTAGTGGAGAACATAAGTGGC
PARP14-R	TGAATGGTGCTTGGTACAATCAT
PARP9-F	GGCCTCGGTGGATGGAATG
PARP9-R	GCAAACTAACCCGGATAGTCTCT
NT5C3A-F	CAGTCTACGCGAGCTGCC
NT5C3A-R	ATGTACTGAGCCAGCACCAC
SLC22A13-F	TGGTTTGTGATCGGAAGCACC
SLC22A13-R	GCTGAAGCTAAGTCCAGCGAC
PTGIS-F	GGGCCACACAGGGGAATATG
PTGIS-R	CGCTTGCCAAAGGATACTCTC
RNLS-F	GTCCGGTCCCTTGTACCTTG
RNLS-R	TGCAGGTGATGTACTGAGCAC
NMRK2-F	TCAGGATGACTTCTTCAAGGCTC
NMRK2-R	TCAGGATGACTTCTTCAAGGCTC
NT5C1A-F	GCAGTCACCATCGCTGTGT
NT5C1A-R	TGAAGGGTTCGTTCTCATGTTC
ENPP3-F	GCTTGGACTCAGGAAACTGGA
ENPP3-R	TCACCTCGGTCTTTACATGCC
AOX1-F	TGTCGATCCTGAAACAATGCTG
AOX1-R	GGTGATGGGGTTGTATCGTGA
PNP-F	CTAAGCACCGACCTCAAGTTG
PNP-R	GGGGATTTCACCGTAGTCAAAGA
AL139147.1-F	GCGAATGATGAGAATGTGATGGC
AL139147.1-R	ATCTGGTCCACCAGGGTTCT
AC107021.2-F	GGCATGGTAGACTTCCCGAG
AC107021.2-R	CCTGAAAGAACACCTTGAGGC
AC090825.1-F	CACGCACCGAGTTTGTGTTTA
AC090825.1-R	AGAGGGATCGCTCAAACAGC
AC012615.1-F	ACGTTCGGAAGGAAACCTCG
AC012615.1-R	TCTTCGGGAGGCATGAAAGG
AC005726.2-F	GCTCTTAGTAGGTCTCGGCAC
AC005726.2-R	GCCAGGTGTGCATGTGTCAT
AP001107.6-F	CCAGTAGTGAAGCTGGACGG
AP001107.6-R	TTACTCACTGGGGATGTGCG
IL6-F	ACTCACCTCTTCAGAACGAATTG
IL6-R	CCATCTTTGGAAGGTTCAGGTTG
IL8-F	ACTGAGAGTGATTGAGAGTGGAC
IL8-R	ACTGAGAGTGATTGAGAGTGGAC
IL10-F	GACTTTAAGGGTTACCTGGGTTG
IL10-R	GACTTTAAGGGTTACCTGGGTTG
TGFb-F	GGCCAGATCCTGTCCAAGC
TGFb-R	GGCCAGATCCTGTCCAAGC
TNF-F	CCTCTCTCTAATCAGCCCTCTG
TNF-R	CCTCTCTCTAATCAGCCCTCTG
