# Supplementary material for: NAD+ associated genes as potential biomarkers for predicting the prognosis of gastric cancer
Source: Oncol Res. 2023 Dec 28;32(2):283–96. doi: 10.32604/or.2023.044618 (PMC10765132; doi:10.32604/or.2023.044618)
Supplement: Table S3 [file OncolRes-32-44618-s007.xlsx]

## Sheet: Table S4
Table S3 The correlation between NMRGs and lncRNAs
NMN	lncRNA	cor	p-value	Regulation
PTGIS	MIR100HG	0.754867	2.58266e-70	postive
PTGIS	MAGI2-AS3	0.737867	1.15909e-65	postive
PTGIS	AC104083.1	0.731337	5.70239e-64	postive
PTGIS	AC120049.1	0.6904	2.13748e-54	postive
PTGIS	AP001528.2	0.687953	7.1075e-54	postive
PTGIS	AP001189.3	0.682169	1.16103e-52	postive
PTGIS	MIR99AHG	0.677523	1.045e-51	postive
PTGIS	LINC00578	0.6713	1.863e-50	postive
PTGIS	AL445426.1	0.650543	1.70363e-46	postive
PTGIS	AC008808.2	0.646165	1.06538e-45	postive
PTGIS	BNC2-AS1	0.645849	1.21464e-45	postive
NNMT	MSC-AS1	0.641151	8.38352e-45	postive
PTGIS	ZNF667-AS1	0.640865	9.41979e-45	postive
PTGIS	CYP1B1-AS1	0.638058	2.93706e-44	postive
NNMT	AL356417.2	0.632273	2.94831e-43	postive
PTGIS	ACTA2-AS1	0.631763	3.60383e-43	postive
AOX1	AP001528.2	0.627397	1.9837e-42	postive
PTGIS	CARMN	0.623627	8.46505e-42	postive
PARP14	AC007991.2	0.621607	1.82706e-41	postive
AOX1	MAGI2-AS3	0.619715	3.73556e-41	postive
PTGIS	MSC-AS1	0.618201	6.60021e-41	postive
PTGIS	AP003071.4	0.618078	6.91148e-41	postive
PTGIS	CTD-2201I18.1	0.617552	8.41501e-41	postive
NNMT	MIR100HG	0.610982	9.54079e-40	postive
PTGIS	LINC01197	0.6101	1.3159e-39	postive
PTGIS	LINC01638	0.609565	1.59866e-39	postive
NNMT	MAGI2-AS3	0.607719	3.12067e-39	postive
PTGIS	AP003071.3	0.605517	6.88805e-39	postive
PTGIS	NR2F1-AS1	0.604643	9.41557e-39	postive
PTGIS	AC090877.2	0.599919	5.01786e-38	postive
PTGIS	AC104117.3	0.599472	5.86948e-38	postive
NNMT	AL583785.1	0.596443	1.68835e-37	postive
PTGIS	AP001189.1	0.594761	3.02124e-37	postive
NNMT	AC104083.1	0.592961	5.61003e-37	postive
PTGIS	AC005180.1	0.591711	8.60496e-37	postive
AOX1	LINC01140	0.590702	1.21331e-36	postive
AOX1	MIR99AHG	0.590364	1.36115e-36	postive
PTGIS	ADAMTS9-AS2	0.589871	1.60899e-36	postive
PTGIS	AC005180.2	0.583956	1.17154e-35	postive
PTGIS	AF001548.1	0.580942	3.17245e-35	postive
NNMT	DNM3OS	0.580773	3.35368e-35	postive
PTGIS	AC010478.1	0.580045	4.25898e-35	postive
PTGIS	IGFBP7-AS1	0.578506	7.04167e-35	postive
PTGIS	LINC00924	0.577936	8.48055e-35	postive
AOX1	AL445426.1	0.577813	8.82629e-35	postive
PTGIS	MIR497HG	0.576629	1.29611e-34	postive
PTGIS	HAND2-AS1	0.574485	2.58953e-34	postive
NNMT	LINC01638	0.574016	3.01e-34	postive
PTGIS	FENDRR	0.572428	5.00566e-34	postive
PARP14	AL157871.2	0.571755	6.20342e-34	postive
PTGIS	AC002398.2	0.571155	7.50946e-34	postive
NNMT	AC080038.1	0.569925	1.10917e-33	postive
PTGIS	AL049838.1	0.568561	1.70666e-33	postive
AOX1	MSC-AS1	0.568257	1.8779e-33	postive
PTGIS	LINC01140	0.567273	2.55839e-33	postive
PARP14	AC007991.4	0.56708	2.71779e-33	postive
AOX1	GAS1RR	0.566961	2.8213e-33	postive
PTGIS	PGM5-AS1	0.561843	1.38374e-32	postive
PTGIS	AL122035.1	0.561699	1.44643e-32	postive
PTGIS	AL583785.1	0.560637	2.00434e-32	postive
PTGIS	AC087286.2	0.559067	3.23992e-32	postive
PTGIS	AC080038.1	0.558989	3.31873e-32	postive
PTGIS	AC090044.1	0.558877	3.43363e-32	postive
PTGIS	MBNL1-AS1	0.558153	4.28124e-32	postive
PARP9	AC007991.2	0.557417	5.35262e-32	postive
PTGIS	ZNF582-AS1	0.554288	1.37638e-31	postive
AOX1	CYP1B1-AS1	0.553694	1.64459e-31	postive
PARP14	C5orf56	0.553402	1.79521e-31	postive
PARP4	DNMBP-AS1	0.552159	2.60235e-31	postive
PTGIS	AL139220.2	0.549252	6.16395e-31	postive
PTGIS	GAS1RR	0.547041	1.18091e-30	postive
AOX1	ZNF667-AS1	0.546603	1.34237e-30	postive
PTGIS	MEIS1-AS3	0.546473	1.39437e-30	postive
AOX1	LINC01197	0.545374	1.92201e-30	postive
AOX1	PGM5P4-AS1	0.54506	2.10596e-30	postive
PTGIS	HHIP-AS1	0.544901	2.20558e-30	postive
AOX1	LINC00968	0.544645	2.37556e-30	postive
PTGIS	LINC02106	0.54454	2.44936e-30	postive
PTGIS	LINC01081	0.542408	4.54071e-30	postive
PARP9	AP001610.1	0.540398	8.0927e-30	postive
PTGIS	AL136084.3	0.538857	1.25712e-29	postive
AOX1	AC120049.1	0.538501	1.39139e-29	postive
PTGIS	ADAMTS9-AS1	0.538104	1.55752e-29	postive
NAMPT	GK-AS1	0.537969	1.61873e-29	postive
PTGIS	LINC00702	0.537358	1.92535e-29	postive
AOX1	AL354811.1	0.537228	1.99772e-29	postive
PTGIS	AC053503.4	0.536941	2.16691e-29	postive
PTGIS	AC107959.1	0.534538	4.26736e-29	postive
PTGIS	AC124312.4	0.533842	5.18905e-29	postive
AOX1	AL121821.1	0.533832	5.20255e-29	postive
PTGIS	AC025165.1	0.532922	6.71238e-29	postive
PTGIS	CADM3-AS1	0.531855	9.03941e-29	postive
PTGIS	AC009102.2	0.531668	9.5226e-29	postive
PTGIS	AC105942.1	0.531437	1.01543e-28	postive
AOX1	MIR100HG	0.53045	1.33566e-28	postive
PTGIS	AP000808.2	0.530251	1.41129e-28	postive
NNMT	PCAT19	0.52874	2.14286e-28	postive
AOX1	LINC00924	0.528545	2.26114e-28	postive
NNMT	AL139393.2	0.526122	4.39443e-28	postive
PTGIS	Z99289.1	0.52493	6.08251e-28	postive
PTGIS	DNM3OS	0.523196	9.73709e-28	postive
PTGIS	AC005165.1	0.523167	9.81433e-28	postive
PTGIS	AL031651.2	0.523098	9.99856e-28	postive
AOX1	AL583785.1	0.522788	1.08747e-27	postive
AOX1	MIR497HG	0.522308	1.2377e-27	postive
NNMT	LINC00968	0.52039	2.07312e-27	postive
NNMT	SENCR	0.520264	2.1444e-27	postive
NNMT	IGFBP7-AS1	0.52021	2.17584e-27	postive
PTGIS	LINC02593	0.520142	2.2158e-27	postive
PARP14	AP001610.1	0.519364	2.72814e-27	postive
PTGIS	AC009948.1	0.517394	4.61066e-27	postive
NADK2	NADK2-AS1	0.516731	5.4961e-27	postive
PTGIS	RAP2C-AS1	0.516532	5.7946e-27	postive
PTGIS	LINC02256	0.51613	6.44384e-27	postive
PARP9	AL157871.2	0.515102	8.45293e-27	postive
AOX1	AC104083.1	0.514651	9.51829e-27	postive
PTGIS	LINC01936	0.514368	1.02529e-26	postive
PARP14	AC116366.1	0.514313	1.04016e-26	postive
NNMT	MEG3	0.514032	1.11997e-26	postive
PTGIS	AP001107.5	0.513345	1.341e-26	postive
PARP14	AC015911.3	0.512848	1.52696e-26	postive
PTGIS	NR2F2-AS1	0.51223	1.79452e-26	postive
NNMT	BNC2-AS1	0.511818	1.99805e-26	postive
AOX1	AC092376.2	0.511763	2.02692e-26	postive
PTGIS	BARX1-DT	0.511396	2.23047e-26	postive
PTGIS	AL109741.1	0.510799	2.60484e-26	postive
PTGIS	AC022034.1	0.51075	2.63819e-26	postive
PTGIS	AL356417.2	0.510183	3.0561e-26	postive
PTGIS	SH3RF3-AS1	0.509654	3.50437e-26	postive
PARP14	AC023825.2	0.50948	3.66603e-26	postive
PTGIS	AL357054.4	0.508269	5.01158e-26	postive
AOX1	AC090044.1	0.5081	5.2345e-26	postive
PARP9	AC007991.4	0.508051	5.30004e-26	postive
PARP8	C5orf56	0.507467	6.15857e-26	postive
PTGIS	AL354811.1	0.507404	6.25984e-26	postive
NAXE	LINC01703	0.507325	6.38723e-26	postive
RNLS	ZNF667-AS1	0.507074	6.81354e-26	postive
PTGIS	AL035409.1	0.506378	8.14368e-26	postive
PTGIS	AP000941.1	0.506271	8.36856e-26	postive
NNMT	NR2F1-AS1	0.506043	8.87081e-26	postive
PTGIS	MEG3	0.505974	9.02842e-26	postive
AOX1	AC124312.3	0.50492	1.18156e-25	postive
NNMT	Z97200.1	0.504443	1.3342e-25	postive
NNMT	LINC00578	0.503851	1.55055e-25	postive
AOX1	HHIP-AS1	0.50234	2.27309e-25	postive
AOX1	AP001189.3	0.502297	2.29834e-25	postive
NAMPT	AC245128.3	0.501868	2.56103e-25	postive
PARP4	AL450263.1	0.501086	3.11865e-25	postive
PTGIS	AC006059.1	0.50107	3.13081e-25	postive
AOX1	LINC02593	0.500611	3.51337e-25	postive
PARP14	AC007728.2	0.500205	3.89043e-25	postive
AOX1	ADAMTS9-AS1	0.498603	5.80761e-25	postive
AOX1	LINC01798	0.49802	6.71737e-25	postive
PTGIS	AC005837.3	0.497463	7.71559e-25	postive
AOX1	AL049838.1	0.497406	7.82595e-25	postive
AOX1	AC008808.2	0.497258	8.11807e-25	postive
NNMT	LINC00924	0.496767	9.17121e-25	postive
PTGIS	FGF14-AS2	0.49545	1.27033e-24	postive
PTGIS	AC015922.2	0.493891	1.8646e-24	postive
NNMT	AC037198.1	0.493772	1.9202e-24	postive
NT5C	AC015912.3	0.493521	2.04193e-24	postive
PTGIS	AL160153.1	0.493317	2.14672e-24	postive
PTGIS	AC135012.3	0.492721	2.48456e-24	postive
PTGIS	AC008764.2	0.4921	2.89158e-24	postive
PARP9	NRIR	0.49204	2.93424e-24	postive
PARP14	AC083862.2	0.491608	3.26072e-24	postive
PTGIS	MIR1-1HG-AS1	0.491597	3.2694e-24	postive
PTGIS	RASSF8-AS1	0.490477	4.2935e-24	postive
NNMT	AL049838.1	0.490471	4.29966e-24	postive
PARP14	USP30-AS1	0.490073	4.73602e-24	postive
RNLS	AL031429.2	0.488969	6.18707e-24	postive
PARP9	AC083862.2	0.488916	6.26671e-24	postive
RNLS	SENCR	0.487772	8.25787e-24	postive
AOX1	AP001189.1	0.487676	8.45042e-24	postive
AOX1	LINC01018	0.48763	8.54519e-24	postive
NNMT	AL139147.1	0.487022	9.89098e-24	postive
PTGIS	PGM5P4-AS1	0.486181	1.21007e-23	postive
AOX1	BNC2-AS1	0.485919	1.28848e-23	postive
AOX1	AC037198.2	0.485603	1.3895e-23	postive
PTGIS	AL356599.1	0.485077	1.57565e-23	postive
PTGIS	AL132642.1	0.485015	1.59893e-23	postive
PTGIS	AC124312.3	0.484972	1.61547e-23	postive
NAXD	AL442125.1	0.484889	1.64766e-23	postive
AOX1	ZNF582-AS1	0.48487	1.65508e-23	postive
AOX1	LINC00578	0.483816	2.12714e-23	postive
PTGIS	LINC00968	0.483329	2.38809e-23	postive
NNMT	LINC01235	0.483222	2.44943e-23	postive
RNLS	MAGI2-AS3	0.482969	2.60116e-23	postive
PTGIS	SERTAD4-AS1	0.481838	3.39856e-23	postive
PTGIS	RBMS3-AS3	0.481006	4.13543e-23	postive
NNMT	ACTA2-AS1	0.479968	5.278e-23	postive
NADK2	AC093297.2	0.479666	5.66517e-23	postive
AOX1	CTD-2201I18.1	0.479053	6.53978e-23	postive
PTGIS	AL513217.1	0.477723	8.92069e-23	postive
PTGIS	SNHG14	0.476679	1.13722e-22	postive
AOX1	CADM3-AS1	0.476029	1.32228e-22	postive
NAPRT	AC138696.2	0.475971	1.34003e-22	postive
AOX1	AC104117.3	0.475791	1.39707e-22	postive
PTGIS	AC025280.1	0.475637	1.4479e-22	postive
NAMPT	AC112496.1	0.475347	1.54802e-22	postive
PTGIS	AC092376.2	0.474831	1.74392e-22	postive
PTGIS	GSN-AS1	0.474474	1.89359e-22	postive
PTGIS	AC022034.3	0.474185	2.02404e-22	postive
AOX1	AC126768.2	0.47314	2.57349e-22	postive
PARP9	LINC02195	0.472687	2.85549e-22	postive
RNLS	AC120049.1	0.47232	3.10581e-22	postive
NNMT	AC079298.3	0.471823	3.47966e-22	postive
AOX1	SNHG14	0.470403	4.80959e-22	postive
AOX1	ADAMTS9-AS2	0.470358	4.85851e-22	postive
PTGIS	LINC00092	0.470092	5.16186e-22	postive
AOX1	NR2F1-AS1	0.47004	5.22242e-22	postive
PARP9	LINC02446	0.469519	5.87775e-22	postive
PTGIS	AC011247.1	0.469353	6.10402e-22	postive
PTGIS	AC037198.2	0.468312	7.72468e-22	postive
PTGIS	A2M-AS1	0.468254	7.8254e-22	postive
PTGIS	AC124312.5	0.467467	9.34581e-22	postive
AOX1	AL356489.2	0.467432	9.41928e-22	postive
NAXE	AL451085.2	0.467011	1.03557e-21	postive
RNLS	MIR497HG	0.466814	1.08247e-21	postive
AOX1	RASSF8-AS1	0.465909	1.32619e-21	postive
PARP4	ACAP2-IT1	0.465061	1.60316e-21	postive
AOX1	LINC00900	0.464947	1.64463e-21	postive
NNMT	MIR99AHG	0.464314	1.89415e-21	postive
NT5C3A	AL354696.1	0.464203	1.94159e-21	postive
PARP14	LINC02446	0.463923	2.06657e-21	postive
PTGIS	AC068152.1	0.463876	2.08834e-21	postive
PTGIS	PWAR6	0.463064	2.50105e-21	postive
AOX1	AL662860.1	0.462989	2.5433e-21	postive
PTGIS	AC124312.2	0.462571	2.79036e-21	postive
PARP8	AC116366.1	0.46242	2.88508e-21	postive
NT5C	AL451165.2	0.462141	3.06884e-21	postive
AOX1	FAM66C	0.462012	3.15798e-21	postive
AOX1	AC010478.1	0.461423	3.59701e-21	postive
PARP4	AC021218.1	0.461147	3.82274e-21	postive
AOX1	AC087286.2	0.461142	3.82708e-21	postive
PARP14	MMP25-AS1	0.461125	3.8418e-21	postive
NT5C	AC138696.2	0.458787	6.42121e-21	postive
NNMT	AP001189.3	0.458764	6.45293e-21	postive
PTGIS	AL139393.2	0.458654	6.61114e-21	postive
AOX1	AC037198.1	0.458473	6.87773e-21	postive
PTGIS	LINC02550	0.457955	7.70157e-21	postive
AOX1	LINC01936	0.457777	8.00619e-21	postive
PARP9	USP30-AS1	0.455846	1.21856e-20	postive
NNMT	LINC02104	0.455554	1.29818e-20	postive
PARP4	AC098869.2	0.455452	1.32704e-20	postive
NAXD	GRTP1-AS1	0.4551	1.43207e-20	postive
PTGIS	AL121821.1	0.454981	1.46947e-20	postive
PTGIS	LINC02185	0.454695	1.56317e-20	postive
PARP4	AL133406.2	0.454687	1.56589e-20	postive
AOX1	AC124312.5	0.454127	1.76687e-20	postive
PARP4	CR936218.1	0.453862	1.87061e-20	postive
PTGIS	LINC01798	0.453789	1.90012e-20	postive
AOX1	AL356599.1	0.453649	1.95845e-20	postive
PARP14	NRIR	0.453583	1.98634e-20	postive
AOX1	FGF14-AS2	0.453246	2.13583e-20	postive
NT5C	SPINT1-AS1	0.453134	2.18784e-20	postive
NNMT	AL133415.1	0.452887	2.30677e-20	postive
AOX1	AP003071.4	0.452802	2.34949e-20	postive
PTGIS	AL596244.1	0.452135	2.71031e-20	postive
PARP4	AC015971.1	0.452102	2.72958e-20	postive
PTGIS	AL449983.1	0.451569	3.05933e-20	postive
PTGIS	AC104825.1	0.451377	3.18754e-20	postive
PTGIS	AC100830.1	0.451166	3.33433e-20	postive
RNLS	PCAT19	0.451163	3.33686e-20	postive
AOX1	AC080038.1	0.451087	3.39102e-20	postive
PTGIS	AC010931.2	0.451077	3.3985e-20	postive
NNMT	AL109741.1	0.450875	3.5482e-20	postive
NNMT	LINC02544	0.45036	3.9594e-20	postive
NNMT	AC087286.2	0.45014	4.14918e-20	postive
AOX1	AL645504.1	0.449893	4.37314e-20	postive
SLC22A13	C3orf35	0.449554	4.69928e-20	postive
PTGIS	AL662860.1	0.449503	4.75131e-20	postive
PTGIS	AC129507.1	0.449214	5.05142e-20	postive
PTGIS	AC090559.1	0.448613	5.73723e-20	postive
AOX1	AP003071.3	0.448024	6.49774e-20	postive
AOX1	AC084033.3	0.447466	7.31046e-20	postive
AOX1	A2M-AS1	0.447037	8.00146e-20	postive
PTGIS	SENCR	0.446802	8.40747e-20	postive
NAPRT	AC067930.5	0.446433	9.08658e-20	postive
PARP4	AC138956.2	0.446241	9.46059e-20	postive
RNLS	MIR99AHG	0.445953	1.00498e-19	postive
PTGIS	LINC00900	0.445417	1.12458e-19	postive
NAPRT	AC233992.3	0.445216	1.17281e-19	postive
NNMT	AL031651.2	0.44485	1.26606e-19	postive
AOX1	AC005498.3	0.444792	1.28146e-19	postive
PTGIS	AC036108.3	0.444558	1.34576e-19	postive
PARP9	C5orf56	0.444118	1.47531e-19	postive
AOX1	LINC01638	0.444109	1.47797e-19	postive
AOX1	IGFBP7-AS1	0.443439	1.69929e-19	postive
NNMT	RASSF8-AS1	0.442758	1.95772e-19	postive
NAXE	AL445524.1	0.442741	1.96451e-19	postive
NAXE	MAFG-DT	0.442408	2.10525e-19	postive
PTGIS	AC135178.1	0.442391	2.11259e-19	postive
NT5C2	AL133355.1	0.442388	2.11391e-19	postive
NAXE	AC027644.3	0.442204	2.1964e-19	postive
PARP9	LINC01871	0.442024	2.27947e-19	postive
NNMT	AC120049.1	0.441772	2.40189e-19	postive
AOX1	RAP2C-AS1	0.441533	2.5234e-19	postive
AOX1	LINC01537	0.44124	2.68073e-19	postive
PTGIS	AC009549.1	0.441019	2.80614e-19	postive
AOX1	AC009102.2	0.440592	3.06435e-19	postive
NNMT	AC090877.2	0.440517	3.11245e-19	postive
NMNAT1	AL357140.2	0.440306	3.25089e-19	postive
PARP14	AC010149.1	0.439645	3.72407e-19	postive
NAXE	GS1-124K5.4	0.43963	3.73567e-19	postive
NT5C3A	AC007255.1	0.439029	4.22603e-19	postive
PARP14	TRG-AS1	0.438919	4.32222e-19	postive
NT5C	AC139530.1	0.438919	4.32271e-19	postive
RNLS	LINC01140	0.438912	4.32907e-19	postive
PTGIS	AC020634.1	0.438484	4.7253e-19	postive
PTGIS	CLMAT3	0.438296	4.91096e-19	postive
NNMT	AC083964.1	0.438063	5.15024e-19	postive
PARP9	U62317.1	0.437709	5.5369e-19	postive
PARP9	AC023825.2	0.437286	6.0362e-19	postive
PTGIS	AL139147.1	0.437224	6.11244e-19	postive
NNMT	LINC01197	0.436524	7.04841e-19	postive
AOX1	LINC02202	0.436338	7.3211e-19	postive
PARP14	LINC02195	0.436165	7.58314e-19	postive
NAXE	PITPNA-AS1	0.435891	8.01581e-19	postive
PTGIS	AC079630.1	0.435476	8.71978e-19	postive
PTGIS	AC024075.1	0.435357	8.93302e-19	postive
AOX1	SENCR	0.434532	1.05548e-18	postive
PTGIS	AL590648.3	0.434399	1.08434e-18	postive
NAMPT	LUCAT1	0.434334	1.09865e-18	postive
PTGIS	AL691447.2	0.433724	1.24238e-18	postive
RNLS	LINC01150	0.433264	1.36303e-18	postive
PTGIS	AC138207.5	0.433257	1.36502e-18	postive
PTGIS	AC079298.3	0.432967	1.44692e-18	postive
PTGIS	AC011510.1	0.432926	1.45886e-18	postive
PARP4	AC093110.1	0.432844	1.48315e-18	postive
PARP8	AC007728.2	0.432054	1.73797e-18	postive
PARP10	USP30-AS1	0.431864	1.80528e-18	postive
NNMT	AC037198.2	0.431522	1.93329e-18	postive
NNMT	AC084033.3	0.4315	1.94187e-18	postive
RNLS	GAS1RR	0.431469	1.95383e-18	postive
PTGIS	AC037198.1	0.431429	1.96978e-18	postive
NAXE	RNASEH1-AS1	0.431414	1.97563e-18	postive
PTGIS	AC004637.1	0.431381	1.98847e-18	postive
PTGIS	AC100803.2	0.430903	2.18796e-18	postive
PTGIS	AC027807.2	0.43064	2.30583e-18	postive
PTGIS	BVES-AS1	0.430486	2.37771e-18	postive
PTGIS	DUBR	0.429944	2.64861e-18	postive
AOX1	AC005082.1	0.429943	2.64914e-18	postive
NAPRT	SPINT1-AS1	0.429585	2.84479e-18	postive
AOX1	AL122035.1	0.428502	3.52647e-18	postive
NNMT	AL139220.2	0.428497	3.53022e-18	postive
PARP8	AC008906.1	0.428469	3.54996e-18	postive
PTGIS	LINC01537	0.428336	3.64466e-18	postive
AOX1	LINC01352	0.42804	3.86393e-18	postive
AOX1	AC090877.2	0.428005	3.89119e-18	postive
PTGIS	AC121247.1	0.427865	4.00025e-18	postive
PARP4	AC108449.2	0.427237	4.52824e-18	postive
PTGIS	AL161935.3	0.427198	4.56337e-18	postive
AOX1	PWAR6	0.427104	4.64865e-18	postive
AOX1	DUBR	0.427072	4.67821e-18	postive
PTGIS	LINC01352	0.426396	5.34362e-18	postive
AOX1	AC002398.2	0.426373	5.36871e-18	postive
NNMT	AC009093.2	0.426043	5.72793e-18	postive
NNMT	AC104117.3	0.425791	6.0187e-18	postive
NNMT	AP003071.4	0.425728	6.09281e-18	postive
AOX1	ACTA2-AS1	0.425689	6.1405e-18	postive
PTGIS	LRRC8C-DT	0.425655	6.18145e-18	postive
PARP14	MIR155HG	0.425602	6.24604e-18	postive
NT5C	AC112491.1	0.425558	6.30009e-18	postive
AOX1	AL139220.2	0.425375	6.53004e-18	postive
PTGIS	AC145124.1	0.425266	6.67101e-18	postive
NAXD	DNAJC3-DT	0.425172	6.79526e-18	postive
RNLS	LINC00900	0.425036	6.97862e-18	postive
NNMT	CYP1B1-AS1	0.424969	7.07065e-18	postive
PTGIS	AJ011932.1	0.42485	7.23701e-18	postive
PARP8	TRG-AS1	0.424578	7.63258e-18	postive
AOX1	AL139393.2	0.424529	7.70555e-18	postive
NAXE	FOXN3-AS1	0.424203	8.21311e-18	postive
AOX1	BVES-AS1	0.423869	8.76565e-18	postive
NT5C3A	BX470102.1	0.423803	8.87917e-18	postive
AOX1	AC025165.1	0.42322	9.94816e-18	postive
NT5C	AC005884.2	0.422519	1.14001e-17	postive
RNLS	MIR100HG	0.422258	1.19922e-17	postive
NNMT	AL137186.2	0.422174	1.21885e-17	postive
NAXD	AL356740.1	0.422014	1.25726e-17	postive
PARP4	AC004837.2	0.421797	1.31136e-17	postive
AOX1	WDFY3-AS2	0.421573	1.36929e-17	postive
PARP4	AL157786.1	0.421367	1.42504e-17	postive
NT5C2	LINC02035	0.420604	1.65141e-17	postive
NNMT	MIR497HG	0.420584	1.65768e-17	postive
PARP14	AC009950.1	0.420532	1.67446e-17	postive
PTGIS	AC012085.2	0.420446	1.70256e-17	postive
NNMT	AP001528.2	0.420055	1.83561e-17	postive
RNLS	AP001528.2	0.420007	1.85284e-17	postive
PTGIS	AC084033.3	0.419452	2.06148e-17	postive
PTGIS	AC087521.1	0.418655	2.4023e-17	postive
RNLS	AC110995.1	0.418321	2.56101e-17	postive
NNMT	ZNF667-AS1	0.417811	2.8235e-17	postive
NNMT	AC008808.2	0.417639	2.91763e-17	postive
PTGIS	LINC02202	0.417567	2.95776e-17	postive
NAPRT	LINC01137	0.417463	3.0171e-17	postive
AOX1	AC129507.1	0.417419	3.04284e-17	postive
AOX1	CLMAT3	0.417228	3.15573e-17	postive
PTGIS	LINC01589	0.416996	3.29859e-17	postive
NAXE	AL928654.1	0.416637	3.53169e-17	postive
NT5C3A	AC004982.2	0.416598	3.5584e-17	postive
PARP14	LINC01871	0.416396	3.69789e-17	postive
PARP4	N4BP2L2-IT2	0.416333	3.74243e-17	postive
PARP8	LINC02328	0.415863	4.09203e-17	postive
PARP4	AC138956.1	0.415748	4.18187e-17	postive
PTGIS	AC067750.1	0.415656	4.25583e-17	postive
AOX1	MEG3	0.415605	4.29764e-17	postive
PARP14	MIAT	0.415408	4.46114e-17	postive
PTGIS	LINC00921	0.415195	4.64427e-17	postive
PTGIS	AP001347.1	0.415151	4.68318e-17	postive
NNMT	AP003071.3	0.415059	4.76576e-17	postive
NNMT	LINC01914	0.414871	4.93834e-17	postive
PTGIS	FAM66C	0.414626	5.17286e-17	postive
AOX1	AC105942.1	0.414447	5.3511e-17	postive
PARP4	AC004492.1	0.414413	5.38516e-17	postive
RNLS	LINC01638	0.414125	5.68645e-17	postive
RNLS	ZNF582-AS1	0.414118	5.6938e-17	postive
NNMT	AC087521.1	0.414022	5.79776e-17	postive
NAXE	LINC01063	0.413563	6.32188e-17	postive
AOX1	AL139147.1	0.413164	6.81541e-17	postive
NT5C	AC026979.2	0.41289	7.17596e-17	postive
PARP8	PAXIP1-AS2	0.412869	7.20413e-17	postive
PTGIS	AL162386.2	0.412653	7.5028e-17	postive
AOX1	RBMS3-AS3	0.41253	7.67847e-17	postive
PARP4	FLNB-AS1	0.412408	7.85575e-17	postive
ENPP3	LINC00862	0.41208	8.35406e-17	postive
PTGIS	AC233976.1	0.412067	8.3754e-17	postive
PARP9	AL591468.1	0.412057	8.39029e-17	postive
NNMT	HSPC324	0.411177	9.89413e-17	postive
NNMT	AC008760.2	0.411133	9.97609e-17	postive
AOX1	AC079298.3	0.411128	9.98437e-17	postive
PARP4	AC000123.1	0.4108	1.06147e-16	postive
AOX1	AC093627.6	0.410745	1.07243e-16	postive
PTGIS	AC254633.1	0.410708	1.07998e-16	postive
AOX1	SH3RF3-AS1	0.410631	1.09547e-16	postive
NNMT	LINC01615	0.410539	1.11457e-16	postive
AOX1	AC005180.1	0.410053	1.22012e-16	postive
NT5C2	AL139407.1	0.410019	1.22793e-16	postive
NNMT	AL445426.1	0.409676	1.30897e-16	postive
AOX1	C21orf62-AS1	0.40952	1.34748e-16	postive
NT5C	AC008608.2	0.409387	1.38118e-16	postive
PTGIS	AC008759.3	0.409381	1.38267e-16	postive
NAPRT	AP001453.2	0.409306	1.40206e-16	postive
RNLS	AL133415.1	0.409254	1.41575e-16	postive
NADK2	AC114947.2	0.408866	1.52129e-16	postive
PARP4	AC036103.1	0.40865	1.58351e-16	postive
PTGIS	PART1	0.408611	1.5951e-16	postive
PTGIS	SPON1-AS1	0.40837	1.66784e-16	postive
RNLS	AC008808.2	0.408302	1.68908e-16	postive
NNMT	SH3RF3-AS1	0.40809	1.75651e-16	postive
AOX1	AC107021.2	0.407862	1.83225e-16	postive
NAXE	TDRKH-AS1	0.407703	1.88703e-16	postive
RNLS	LINC02202	0.407493	1.96156e-16	postive
NNMT	AC092376.2	0.407417	1.98937e-16	postive
AOX1	HAND2-AS1	0.407271	2.04372e-16	postive
AOX1	CARMN	0.407248	2.05245e-16	postive
PARP14	PSMB8-AS1	0.407114	2.10359e-16	postive
NT5C3A	AC004982.1	0.40708	2.11671e-16	postive
AOX1	LINC00092	0.407064	2.12299e-16	postive
ENPP3	AC005746.1	0.406859	2.2049e-16	postive
PARP4	AC091185.1	0.406583	2.31988e-16	postive
NNMT	AJ011932.1	0.406343	2.42475e-16	postive
NAXE	AC104667.2	0.4063	2.44388e-16	postive
AOX1	AP000941.1	0.406054	2.55673e-16	postive
NAXD	ANKRD10-IT1	0.405965	2.59915e-16	postive
PTGIS	AC087500.1	0.405926	2.61782e-16	postive
NNMT	GAS1RR	0.405838	2.66052e-16	postive
AOX1	NR2F2-AS1	0.405795	2.68148e-16	postive
PARP4	AC108010.1	0.405764	2.69673e-16	postive
NAXE	LINC01816	0.405498	2.8316e-16	postive
PTGIS	AL356489.2	0.405326	2.92244e-16	postive
PARP4	AC005726.2	0.405229	2.97456e-16	postive
PARP14	AC067945.3	0.404742	3.2522e-16	postive
NAPRT	AC020663.2	0.404673	3.29362e-16	postive
PARP4	AC005104.1	0.404617	3.32737e-16	postive
NNMT	AC009093.1	0.404572	3.35495e-16	postive
NT5C	SNHG9	0.404423	3.44755e-16	postive
AOX1	AC110995.1	0.404298	3.52738e-16	postive
PTGIS	AC080188.1	0.404207	3.58617e-16	postive
RNLS	LINC01197	0.404085	3.66731e-16	postive
PTGIS	AL133415.1	0.404075	3.67391e-16	postive
RNLS	RBMS3-AS3	0.404058	3.68502e-16	postive
PTGIS	NEXN-AS1	0.40392	3.77918e-16	postive
AOX1	AC079630.1	0.403802	3.8613e-16	postive
NAPRT	LBX2-AS1	0.403655	3.96622e-16	postive
PARP9	AC015911.3	0.403643	3.97483e-16	postive
NNMT	CLMAT3	0.403616	3.99427e-16	postive
PARP4	AC008147.2	0.403553	4.04058e-16	postive
NNMT	AP001189.1	0.40354	4.05021e-16	postive
PARP4	AC004918.3	0.403116	4.37513e-16	postive
PARP4	AC007114.2	0.403112	4.37872e-16	postive
PTGIS	RERG-IT1	0.403089	4.39708e-16	postive
NT5C	AP001453.2	0.403058	4.42184e-16	postive
NT5C3A	TRIM31-AS1	0.403015	4.45643e-16	postive
NNMT	LINC01705	0.402886	4.56187e-16	postive
AOX1	AC124312.4	0.402446	4.94233e-16	postive
PTGIS	AL162584.1	0.402442	4.94545e-16	postive
PARP9	MMP25-AS1	0.40201	5.34896e-16	postive
PTGIS	AL357078.1	0.401961	5.39657e-16	postive
NADK	AL391244.1	0.401793	5.56307e-16	postive
PARP14	DLGAP1-AS5	0.401657	5.70198e-16	postive
NAMPT	GK-IT1	0.401545	5.81865e-16	postive
PTGIS	AC096733.2	0.401511	5.85415e-16	postive
NNMT	AP000941.1	0.40145	5.91901e-16	postive
NT5C3A	AC005062.1	0.401424	5.9475e-16	postive
NAXE	AC092803.2	0.401104	6.30214e-16	postive
NNMT	AL035409.1	0.400622	6.87509e-16	postive
NADSYN1	AP001107.6	0.400467	7.07001e-16	postive
AOX1	LINC00654	0.400453	7.0879e-16	postive
PTGIS	AC090825.1	0.400252	7.34862e-16	postive
PARP10	AL603832.1	0.400174	7.45302e-16	postive
NT5C	LBX2-AS1	0.400168	7.46134e-16	postive
AOX1	DNM3OS	0.400131	7.51159e-16	postive
NT5C3A	AL049555.1	0.400105	7.54672e-16	postive
AOX1	AC107959.1	0.400047	7.62593e-16	postive
PTGIS	AL121839.2	-0.400135	7.50491e-16	negative
AOX1	AC010542.5	-0.400203	7.41425e-16	negative
PNP	AL109955.1	-0.400471	7.06486e-16	negative
NNMT	ZNF252P-AS1	-0.400474	7.06105e-16	negative
PNP	ZNF710-AS1	-0.400579	6.92817e-16	negative
PTGIS	AL139089.1	-0.401012	6.40786e-16	negative
NT5C3A	AC009102.2	-0.401046	6.36795e-16	negative
NAXE	ACAP2-IT1	-0.401458	5.91076e-16	negative
PNP	SERTAD4-AS1	-0.40167	5.68875e-16	negative
NNMT	AC074117.1	-0.401812	5.54355e-16	negative
PARP8	RHPN1-AS1	-0.402053	5.3069e-16	negative
PNP	AC079921.2	-0.402172	5.19354e-16	negative
PNP	AL031846.2	-0.402182	5.18429e-16	negative
PTGIS	AL139289.1	-0.402276	5.09708e-16	negative
PNP	ZNF582-AS1	-0.402384	4.9974e-16	negative
PTGIS	AC084125.2	-0.402462	4.92725e-16	negative
NAXE	AC108449.2	-0.402755	4.67205e-16	negative
PTGIS	AL354696.1	-0.403152	4.34711e-16	negative
PNP	AL391335.1	-0.403289	4.24012e-16	negative
PTGIS	AL355802.2	-0.403779	3.87755e-16	negative
PNP	MIR99AHG	-0.404235	3.56783e-16	negative
NNMT	DLEU1	-0.40463	3.31933e-16	negative
PNP	BVES-AS1	-0.404871	3.17631e-16	negative
PNP	AC105942.1	-0.404965	3.12199e-16	negative
PNP	AC007193.2	-0.405363	2.90263e-16	negative
NT5C2	AC026979.2	-0.405475	2.84377e-16	negative
PNP	AC090044.1	-0.405509	2.82586e-16	negative
PTGIS	AC002116.2	-0.405917	2.62191e-16	negative
NAXE	AC018653.3	-0.406157	2.50875e-16	negative
PTGIS	AC007038.2	-0.407062	2.12408e-16	negative
PARP14	AC027644.3	-0.407262	2.0469e-16	negative
PTGIS	LINC00467	-0.40731	2.02898e-16	negative
PARP4	AL391069.3	-0.407771	1.86329e-16	negative
NT5C	AC018752.1	-0.408672	1.57711e-16	negative
NAXE	CR936218.1	-0.409236	1.42048e-16	negative
PNP	RERG-IT1	-0.409392	1.37974e-16	negative
PARP4	AC138207.2	-0.409416	1.37367e-16	negative
PTGIS	AC004816.1	-0.40944	1.3677e-16	negative
AOX1	AC007255.1	-0.409593	1.32922e-16	negative
NAPRT	AC018752.1	-0.409818	1.27467e-16	negative
NAPRT	AC012313.5	-0.409992	1.23424e-16	negative
PNP	AC124312.4	-0.410062	1.21824e-16	negative
PNP	AC008808.2	-0.410117	1.20576e-16	negative
NAXE	AL049840.5	-0.410216	1.18372e-16	negative
PTGIS	TYMSOS	-0.41026	1.17409e-16	negative
PTGIS	AC087588.2	-0.41043	1.13732e-16	negative
PNP	AC067750.1	-0.410435	1.1363e-16	negative
NT5C3A	AP003071.4	-0.410611	1.09963e-16	negative
PTGIS	AP001160.1	-0.41111	1.00185e-16	negative
PNP	AL513008.1	-0.412024	8.44234e-17	negative
NT5C2	AP003392.3	-0.412126	8.2827e-17	negative
PARP8	CEBPA-DT	-0.412449	7.796e-17	negative
PTGIS	AC090181.2	-0.412757	7.35734e-17	negative
PARP9	FLJ37453	-0.413104	6.89357e-17	negative
PTGIS	AC007255.1	-0.413137	6.85087e-17	negative
NT5C3A	AC124312.3	-0.413375	6.55036e-17	negative
NT5C2	AC112491.1	-0.41476	5.04326e-17	negative
PNP	MIR100HG	-0.415436	4.43683e-17	negative
PNP	AC024075.3	-0.41549	4.39219e-17	negative
AOX1	SNHG12	-0.415798	4.14287e-17	negative
PNP	FGF14-AS2	-0.415975	4.00614e-17	negative
PNP	LINC01278	-0.416236	3.81169e-17	negative
PNP	LENG8-AS1	-0.416314	3.75572e-17	negative
NAXE	AC093495.1	-0.416455	3.65617e-17	negative
NAXE	AC005104.1	-0.416627	3.53839e-17	negative
PNP	AC104083.1	-0.417443	3.02873e-17	negative
PARP4	URB1-AS1	-0.417546	2.96974e-17	negative
PNP	AC009549.1	-0.41768	2.89463e-17	negative
AOX1	SPINT1-AS1	-0.417702	2.88295e-17	negative
PARP4	AC133552.5	-0.417966	2.74107e-17	negative
NT5C3A	A2M-AS1	-0.418148	2.64719e-17	negative
PNP	BARX1-DT	-0.41815	2.64583e-17	negative
AOX1	AC100861.1	-0.418152	2.64513e-17	negative
NT5C3A	MIR497HG	-0.418725	2.37027e-17	negative
NADSYN1	ZNF667-AS1	-0.418888	2.2972e-17	negative
PARP8	AP001065.2	-0.418922	2.28242e-17	negative
AOX1	AL049555.1	-0.419841	1.91289e-17	negative
PARP8	AC116025.2	-0.420794	1.59183e-17	negative
PTGIS	AC091057.1	-0.421159	1.48355e-17	negative
AOX1	AP001453.2	-0.421269	1.45242e-17	negative
PNP	AC009102.2	-0.42146	1.39955e-17	negative
PNP	AC124312.2	-0.421637	1.35251e-17	negative
PARP4	AC091271.1	-0.421738	1.32635e-17	negative
PTGIS	AP001453.2	-0.421943	1.27463e-17	negative
NNMT	AC084125.2	-0.42206	1.24605e-17	negative
NT5C3A	ZNF582-AS1	-0.422317	1.18542e-17	negative
PARP4	AC005884.2	-0.422516	1.1406e-17	negative
PTGIS	AC078778.1	-0.422993	1.0396e-17	negative
PARP8	FAM83C-AS1	-0.423461	9.49123e-18	negative
NAXE	AL139407.1	-0.423681	9.09268e-18	negative
NT5C3A	AP003071.3	-0.42439	7.91831e-18	negative
PTGIS	Z83851.2	-0.425017	7.00479e-18	negative
NNMT	AL133215.2	-0.425045	6.96582e-18	negative
PTGIS	SNHG12	-0.425162	6.80828e-18	negative
PNP	AC008764.2	-0.425164	6.80648e-18	negative
PNP	PWAR6	-0.425276	6.65827e-18	negative
NT5C3A	FGF14-AS2	-0.425719	6.10464e-18	negative
NT5C3A	AC005837.3	-0.42612	5.64231e-18	negative
NAXE	C1RL-AS1	-0.426858	4.87917e-18	negative
PTGIS	AC012615.1	-0.426989	4.755e-18	negative
NAXE	AC021078.1	-0.428115	3.80747e-18	negative
NNMT	SREBF2-AS1	-0.428298	3.672e-18	negative
PTGIS	AL355353.1	-0.428315	3.65979e-18	negative
PNP	AP003071.3	-0.428371	3.61962e-18	negative
PNP	AP003071.4	-0.428442	3.56861e-18	negative
NT5C3A	AC015922.2	-0.428801	3.32406e-18	negative
NAXE	AC138956.2	-0.428852	3.29038e-18	negative
PNP	AC009806.1	-0.42892	3.24622e-18	negative
PARP4	AC084033.3	-0.429177	3.08464e-18	negative
PNP	NIFK-AS1	-0.429201	3.07021e-18	negative
NT5C3A	AC025165.1	-0.429803	2.72389e-18	negative
PNP	AP001107.5	-0.429928	2.65717e-18	negative
NAXE	LIMS1-AS1	-0.430004	2.61708e-18	negative
PARP4	LINC01816	-0.430185	2.52476e-18	negative
PNP	FTX	-0.430274	2.48012e-18	negative
PTGIS	AC093484.4	-0.430721	2.26873e-18	negative
NAXE	AC108010.1	-0.43137	1.99297e-18	negative
NT5C	AC090948.2	-0.431622	1.89507e-18	negative
PNP	AL356599.1	-0.431771	1.83929e-18	negative
NNMT	MCM3AP-AS1	-0.431822	1.82063e-18	negative
PNP	AC011247.1	-0.432009	1.75365e-18	negative
PTGIS	AL163051.1	-0.432319	1.64807e-18	negative
AOX1	AL133215.2	-0.433063	1.4194e-18	negative
PNP	AC053503.4	-0.433417	1.3217e-18	negative
PARP4	SNHG9	-0.43372	1.24348e-18	negative
PTGIS	AC091057.4	-0.433902	1.19869e-18	negative
PNP	PART1	-0.434288	1.10896e-18	negative
PTGIS	AC010542.5	-0.434513	1.05959e-18	negative
PNP	AC005180.1	-0.434789	1.00208e-18	negative
PARP8	AL121832.2	-0.434813	9.97326e-19	negative
PNP	LINC00702	-0.435082	9.44431e-19	negative
PTGIS	Z83851.1	-0.435183	9.25396e-19	negative
PTGIS	DLEU1	-0.435534	8.61809e-19	negative
NT5C2	AC006111.2	-0.43636	7.28718e-19	negative
PNP	AC010478.1	-0.436731	6.75854e-19	negative
PTGIS	SREBF2-AS1	-0.43686	6.58347e-19	negative
PNP	Z97989.1	-0.437494	5.78482e-19	negative
PNP	RAP2C-AS1	-0.437731	5.51159e-19	negative
PARP4	AC026979.2	-0.438397	4.81041e-19	negative
PTGIS	MIR200CHG	-0.438744	4.48017e-19	negative
NT5C3A	SH3RF3-AS1	-0.438957	4.28927e-19	negative
PTGIS	SPINT1-AS1	-0.440689	3.00392e-19	negative
NAXE	AC138956.1	-0.441235	2.68359e-19	negative
NT5C3A	AC104117.3	-0.441839	2.36843e-19	negative
PTGIS	AC004241.3	-0.441969	2.3057e-19	negative
PARP4	TRIM52-AS1	-0.442597	2.02434e-19	negative
PNP	MBNL1-AS1	-0.444232	1.44066e-19	negative
PNP	ACTA2-AS1	-0.444476	1.36903e-19	negative
NT5C	AC108449.2	-0.444548	1.34873e-19	negative
PNP	AL357054.4	-0.445416	1.12463e-19	negative
PNP	LINC00921	-0.447027	8.01967e-20	negative
PNP	NALT1	-0.447735	6.90681e-20	negative
NT5C2	AC073896.4	-0.447833	6.76547e-20	negative
PTGIS	SNHG3	-0.448429	5.9644e-20	negative
PNP	AC004637.1	-0.448563	5.79867e-20	negative
PTGIS	AC015912.3	-0.449127	5.14484e-20	negative
PNP	AP001363.2	-0.449662	4.59341e-20	negative
PARP4	NIFK-AS1	-0.450073	4.20859e-20	negative
PNP	AC005180.2	-0.451118	3.36864e-20	negative
PNP	ZNF528-AS1	-0.452846	2.32707e-20	negative
PARP4	FOXN3-AS1	-0.453814	1.89017e-20	negative
PNP	AC025165.1	-0.454032	1.80338e-20	negative
PNP	RNF216-IT1	-0.454152	1.75732e-20	negative
PNP	AL513534.1	-0.454285	1.7078e-20	negative
AOX1	AC015912.3	-0.455297	1.37232e-20	negative
PNP	LINC02106	-0.455903	1.2034e-20	negative
PARP4	AC100810.1	-0.457437	8.62347e-21	negative
PTGIS	AL390719.2	-0.457736	8.07933e-21	negative
PNP	AL513217.1	-0.460247	4.66121e-21	negative
PNP	LINC01772	-0.460438	4.46878e-21	negative
NT5C3A	ZNF667-AS1	-0.46053	4.3794e-21	negative
PNP	AC036108.3	-0.463331	2.35741e-21	negative
PNP	PGM5-AS1	-0.466065	1.28055e-21	negative
AOX1	AL390719.2	-0.46729	9.72515e-22	negative
PNP	AC104794.2	-0.468344	7.66861e-22	negative
PNP	ADAMTS9-AS2	-0.46862	7.20492e-22	negative
PTGIS	SNHG1	-0.469148	6.39388e-22	negative
PNP	HAND2-AS1	-0.469239	6.26312e-22	negative
PNP	AL132642.1	-0.470111	5.13877e-22	negative
PNP	LINC00294	-0.470164	5.07771e-22	negative
PTGIS	AL133215.2	-0.470569	4.63102e-22	negative
PNP	AC011472.4	-0.471216	3.99659e-22	negative
PTGIS	SNHG15	-0.471655	3.61577e-22	negative
PARP4	AC112491.1	-0.472987	2.66538e-22	negative
PARP4	AC027644.3	-0.474534	1.86761e-22	negative
PNP	AC002398.2	-0.475299	1.56544e-22	negative
PNP	AF001548.1	-0.475898	1.36303e-22	negative
PNP	AC024075.1	-0.476152	1.28516e-22	negative
PNP	MIR1-1HG-AS1	-0.480137	5.07261e-23	negative
PNP	AC100830.1	-0.483062	2.54413e-23	negative
NAXE	AC025917.1	-0.486656	1.07982e-23	negative
PNP	CARMN	-0.49186	3.06589e-24	negative
PNP	A2M-AS1	-0.492108	2.88585e-24	negative
PNP	AC087500.1	-0.493676	1.96598e-24	negative
PTGIS	DCST1-AS1	-0.511569	2.13187e-26	negative
PARP4	AL451085.2	-0.51243	1.70329e-26	negative
PTGIS	SNHG10	-0.515792	7.04593e-27	negative
