# Supplementary material for: NAD+ associated genes as potential biomarkers for predicting the prognosis of gastric cancer
Source: Oncol Res. 2023 Dec 28;32(2):283–96. doi: 10.32604/or.2023.044618 (PMC10765132; doi:10.32604/or.2023.044618)
Supplement: Table S4 [file OncolRes-32-44618-s008.xlsx]

## Sheet: Table S3
Table S4 Immuegene different expression between high-and low- risk groups
	gnes	group1	group2	p	p.adj	p.format	p.signif	method
1	DCN	high	low	1.83884e-18	1.8e-18	<2e-16	****	t-test
2	TAGLN	high	low	1.22789e-15	1.2e-15	1.2e-15	****	t-test
3	VIM	high	low	1.62436e-11	1.6e-11	1.6e-11	****	t-test
4	NCAM1	high	low	3.55497e-11	3.6e-11	3.6e-11	****	t-test
5	THBD	high	low	6.63852e-09	6.6e-09	6.6e-09	****	t-test
6	FAP	high	low	1.29707e-08	1.3e-08	1.3e-08	****	t-test
7	TGFB1	high	low	4.62871e-08	4.6e-08	4.6e-08	****	t-test
8	CD28	high	low	5.53207e-08	5.5e-08	5.5e-08	****	t-test
9	CD79A	high	low	1.9484e-05	1.9e-05	1.9e-05	****	t-test
10	MRC1	high	low	3.71336e-05	3.7e-05	3.7e-05	****	t-test
11	CD79B	high	low	4.04352e-05	4e-05	4e-05	****	t-test
12	CSF1R	high	low	4.21452e-05	4.2e-05	4.2e-05	****	t-test
13	ITGAM	high	low	9.65233e-05	9.7e-05	9.7e-05	****	t-test
14	ITGAX	high	low	9.71219e-05	9.7e-05	9.7e-05	****	t-test
15	CD207	high	low	0.000127942	0.00013	0.00013	***	t-test
16	CD276	high	low	0.000209537	0.00021	0.00021	***	t-test
17	BTLA	high	low	0.000295457	0.0003	0.0003	***	t-test
18	CD163	high	low	0.000732386	0.00073	0.00073	***	t-test
19	CD83	high	low	0.00088743	0.00089	0.00089	***	t-test
20	CD14	high	low	0.00115983	0.0012	0.0012	**	t-test
21	EOMES	high	low	0.00130767	0.0013	0.0013	**	t-test
22	CD33	high	low	0.00188297	0.0019	0.0019	**	t-test
23	CD19	high	low	0.00222158	0.0022	0.0022	**	t-test
24	FOXP3	high	low	0.00292666	0.0029	0.0029	**	t-test
25	MSR1	high	low	0.00303041	0.003	0.003	**	t-test
26	CD5	high	low	0.00605428	0.0061	0.0061	**	t-test
27	ULBP2	high	low	0.0110541	0.011	0.011	*	t-test
28	HAVCR2	high	low	0.0158971	0.016	0.016	*	t-test
29	TIGIT	high	low	0.0251565	0.025	0.025	*	t-test
30	CD1A	high	low	0.0275655	0.028	0.028	*	t-test
31	TNFRSF9	high	low	0.029862	0.03	0.03	*	t-test
32	MICB	high	low	0.0357188	0.036	0.036	*	t-test
33	IL2RA	high	low	0.0487615	0.049	0.049	*	t-test
34	ICOS	high	low	0.0591962	0.059	0.059	ns	t-test
35	CD3D	high	low	0.0659447	0.066	0.066	ns	t-test
36	IL10	high	low	0.0933828	0.093	0.093	ns	t-test
37	ULBP1	high	low	0.111236	0.11	0.11	ns	t-test
38	ULBP3	high	low	0.113965	0.11	0.11	ns	t-test
39	GRB7	high	low	0.119463	0.12	0.12	ns	t-test
40	CD8B	high	low	0.121753	0.12	0.12	ns	t-test
41	FUT4	high	low	0.122448	0.12	0.12	ns	t-test
42	CD8A	high	low	0.136906	0.14	0.14	ns	t-test
43	VTCN1	high	low	0.138296	0.14	0.14	ns	t-test
44	TNF	high	low	0.18545	0.19	0.19	ns	t-test
45	PDCD1	high	low	0.20815	0.21	0.21	ns	t-test
46	KLRD1	high	low	0.210813	0.21	0.21	ns	t-test
47	KLK6	high	low	0.271438	0.27	0.27	ns	t-test
48	CEACAM3	high	low	0.338331	0.34	0.34	ns	t-test
49	CLDN3	high	low	0.340757	0.34	0.34	ns	t-test
50	NCR1	high	low	0.375854	0.38	0.38	ns	t-test
51	CTLA4	high	low	0.401598	0.4	0.4	ns	t-test
52	CD274	high	low	0.414064	0.41	0.41	ns	t-test
53	MICA	high	low	0.416806	0.42	0.42	ns	t-test
54	CD68	high	low	0.440137	0.44	0.44	ns	t-test
55	GNLY	high	low	0.481086	0.48	0.48	ns	t-test
56	FCGR3B	high	low	0.662292	0.66	0.66	ns	t-test
57	S100A4	high	low	0.703263	0.7	0.7	ns	t-test
58	LAG3	high	low	0.703357	0.7	0.7	ns	t-test
59	CXCR1	high	low	0.729038	0.73	0.73	ns	t-test
60	CXCR2	high	low	0.838582	0.84	0.84	ns	t-test
ns, no significant; * p<0.05; ** p<0.01; ***p<0.001; **** p<0.0001
