# Supplementary material for: NAD+ associated genes as potential biomarkers for predicting the prognosis of gastric cancer
Source: Oncol Res. 2023 Dec 28;32(2):283–96. doi: 10.32604/or.2023.044618 (PMC10765132; doi:10.32604/or.2023.044618)
Supplement: Table S5 [file OncolRes-32-44618-s009.xlsx]

## Sheet: Table S5
Table S5 The correlation between lncRNA and immune checkpoint genes
	AL139147.1	AC090825.1	AC005726.2	AP001107.6	AC107021.2
FAP	0.495778	0.170376	-0.127709	-0.0726067	0.29251
DCN	0.442058	0.393241	-0.181183	-0.279848	0.273257
TAGLN	0.402071	0.41105	-0.239162	-0.344038	0.314233
VIM	0.385399	0.400213	-0.233298	-0.260293	0.259783
MSR1	0.306858	0.27897	-0.0756967	-0.0433463	0.163376
CD163	0.265043	0.322821	0.0322577	0.0213971	0.164302
THBD	0.261475	0.335161	-0.0258447	-0.245495	0.133109
ITGAX	0.248777	0.262104	0.0286537	0.0433567	0.0481411
NCAM1	0.237366	0.363196	-0.0759181	-0.344502	0.198199
CSF1R	0.236132	0.405898	-0.0963094	-0.121718	0.125325
TGFB1	0.218623	0.271116	-0.263801	-0.267743	0.133133
MRC1	0.2179	0.284276	-0.0100638	-0.0146206	0.0901161
ITGAM	0.212895	0.356756	-0.00847685	-0.0234187	0.058668
CD276	0.211149	0.0687869	0.0320888	-0.00376166	0.174278
HAVCR2	0.201137	0.258344	-0.104356	0.022476	0.0551501
CD14	0.200394	0.295133	-0.204166	-0.0692021	0.151913
IL10	0.159632	0.150421	0.0309323	-0.0553674	0.00815367
CD33	0.150558	0.282946	-0.107374	-0.102443	0.0694897
KLRD1	0.127648	0.105425	-0.135907	0.0622135	-0.0125653
IL2RA	0.124415	0.247917	-0.090693	0.0497946	0.0427523
CD28	0.120515	0.41136	-0.0172465	-0.12203	0.00678577
S100A4	0.106545	0.00730906	-0.173965	0.0905203	0.0358198
CEACAM3	0.082201	-0.0470881	0.0131616	0.144249	0.00735041
FCGR3B	0.0810078	0.00820278	-0.0444096	0.0766845	0.070377
SMA	0.0760282	0.247364	-0.162554	-0.102622	-0.024889
CXCR1	0.0621243	0.0429489	-0.0384964	0.060892	0.0488814
CD68	0.0494152	0.06748	-0.0796574	0.0155583	-0.00931457
CD207	0.0493545	0.256541	-0.182118	-0.228515	-0.00919497
TNFRSF9	0.0231825	0.211125	-0.09685	-0.0349847	-0.0565229
CD8A	0.0183106	0.277364	-0.169825	-0.0590502	-0.0515266
CD274	0.0162792	0.0357717	-0.0118108	0.215305	-0.0520638
EOMES	0.0142442	0.311412	-0.115977	-0.169919	-0.0544751
CD79B	0.0137976	0.29733	-0.136333	-0.226759	-0.068547
KLK6	0.0126542	-0.147034	-0.0067788	0.0317334	-0.101335
C10orf54	0.00993278	0.19343	-0.0885565	-0.105595	-0.042063
GNLY	0.0059745	-0.0469217	-0.157154	0.132485	-0.0620931
CXCR2	0.00431655	0.0121385	-0.0730111	0.0252135	-0.0139971
NCR1	0.0030912	0.083871	-0.189871	-0.0459798	-0.1723
TIGIT	0.000933629	0.276352	-0.0848568	-0.0306291	-0.0646241
CD3D	-0.0105439	0.257044	-0.244274	-0.10606	-0.0562801
ICOS	-0.0112308	0.223462	-0.00582429	0.0298587	-0.0646123
CD5	-0.0164892	0.279179	-0.0353608	-0.112895	-0.0884422
CD83	-0.0179018	0.241986	-0.0976306	-0.171101	-0.0318793
ULBP1	-0.0199858	-0.159693	0.0523061	-0.0171343	-0.0356541
ULBP2	-0.0201502	-0.266878	0.0147795	0.0674995	-0.0107369
BTLA	-0.0205059	0.29298	-0.0524126	-0.154604	-0.103602
CD79A	-0.0225932	0.247832	-0.144408	-0.206202	-0.0768142
CTLA4	-0.0319088	0.118161	0.0290693	0.0176841	-0.10978
CD1A	-0.0338831	0.153331	-0.130171	-0.0879011	-0.119431
CD8B	-0.0410232	0.215619	-0.158659	-0.147441	0.00538062
ULBP3	-0.042205	-0.243739	0.123229	0.150658	-0.0649437
FOXP3	-0.0439618	0.217065	-0.132891	-0.0434987	-0.0564794
PDCD1	-0.0556701	0.185361	-0.0702922	-0.0335209	-0.128164
FUT4	-0.0599571	-0.134176	0.141418	0.284724	-0.174964
TNF	-0.0616381	0.0794519	-0.0242859	0.0743236	0.00643341
CD19	-0.0637177	0.233606	-0.074144	-0.195525	-0.131913
CLDN3	-0.0664325	-0.316955	0.0504997	0.00546803	0.0129772
LAG3	-0.0694579	0.0881531	-0.156613	0.0626106	-0.0909413
MICB	-0.0871187	-0.0911359	0.0159319	0.119145	-0.154942
MICA	-0.089224	-0.0620206	0.0236658	0.101119	-0.0462225
VTCN1	-0.0902109	-0.0408498	0.0525255	-0.0114185	-0.123636
GRB7	-0.261822	-0.292374	0.120862	0.163808	-0.118639
